# Supplementary material for: Ascorbic Acid Deficiency Prevalence and Associated Cognitive Impairment in Alcohol Detoxification Inpatients: A Pilot Study
Source: Antioxidants (Basel). 2021 Nov 26;10(12):1892. doi: 10.3390/antiox10121892 (PMC8750659; doi:10.3390/antiox10121892)
Supplement: Supplementary file 1 [file antioxidants-10-01892-s001.zip]

Archive with 1 entries (1 files):
- antioxidants-1456895-supplementary.pdf
